# Supplementary material for: Metabolites in Cherry Buds to Detect Winter Dormancy
Source: Metabolites. 2022 Mar 16;12(3):247. doi: 10.3390/metabo12030247 (PMC8951522; doi:10.3390/metabo12030247)
Supplement: Supplementary file 1 [file metabolites-12-00247-s001.zip]

Archive with 5 entries (4 files):
- metabolites-1609763-supplementary/
- metabolites-1609763-supplementary/Figure S1.pdf
- metabolites-1609763-supplementary/Figure S2.pdf
- metabolites-1609763-supplementary/Supplementary file S1.pdf
- metabolites-1609763-supplementary/Table S1.pdf
